# Supplementary material for: Incidence of postpartum hemorrhage based on the improved combined method in evaluating blood loss: A retrospective cohort study
Source: PLoS One. 2023 Jul 28;18(7):e0289271. doi: 10.1371/journal.pone.0289271 (PMC10381060; doi:10.1371/journal.pone.0289271)
Supplement: S1 Data — (XLSX) [file pone.0289271.s001.xlsx]

## Sheet: Vaginal delivery
No.	Materal Age	Gravidity	Parity	Gestational age(day)	Weight(kg)	Height(cm)	BMI(kg/m2)	Birth weight (g)	Blood loss (ml)	Hb drop(g/L)	Main cause of PPH（1.uterine atony；2.placental factors；3.birth canal lacerations;4.Coagulation defects）	Blood transfusion(1.Yes;2.No)
1	34	1	1	280	64	161	24.6904	3400	731	38	1	2
2	25	2	1	266	69	165	25.3444	3210	735	31	1	2
3	34	2	2	273	63.5	160	24.8047	3300	751	26	1	2
4	24	1	1	273	67	164	24.9108	3470	696	27	1	2
5	31	1	1	273	66	155	27.4714	3430	717	25	1	2
6	30	1	1	266	75	167	26.8923	2590	665	52	1	2
7	34	4	1	266	61	160	23.8281	4300	766	38	1	2
8	25	3	1	259	67.5	155	28.0957	3090	655	49	1	2
9	32	3	2	273	59	153	25.204	3540	650	28	1	2
10	32	1	1	273	50.5	150	22.4444	2800	730	60	1	2
11	31	1	1	287	58	165	21.3039	3460	943	41	2	2
12	30	1	1	273	50	164	18.5901	3650	870	44	1	2
13	27	1	1	273	57	157	23.1247	3190	835	46	1	2
14	29	2	1	273	81	161	31.2488	3700	745	32	1	2
15	26	2	1	273	73	161	28.1625	3530	770	25	1	2
16	26	1	1	273	73	160	28.5156	4030	755	38	3	2
17	33	2	1	280	54.4	153	23.2389	2630	640	34	2	2
18	30	1	1	273	82.7	170	28.6159	3560	856	37	1	2
19	36	4	1	273	64	158	25.6369	3950	745	33	1	2
20	31	2	1	266	68.4	168	24.2347	3710	624	31	2	2
21	36	2	1	252	67	160	26.1719	2620	870	42	1	2
22	33	1	2	266	74.4	161	28.7026	3420	707	47	1	2
23	26	1	1	280	57	163	21.4536	4040	642	27	1	2
24	34	1	1	280	61.8	164	22.9774	3630	530	37	1	2
25	29	1	1	273	73	170	25.2595	3790	728	30	1	2
26	25	2	1	273	59	154	24.8777	3270	1150	49	3	1
27	28	1	1	273	62	152	26.8352	3120	650	26	3	2
28	27	1	1	280	67	171	22.913	4280	850	45	1	2
29	32	2	1	273	64.5	162	24.577	3790	550	33	1	2
30	23	2	1	277	83	167	29.7608	3350	630	37	1	2
31	29	1	1	277	70.5	160	27.5391	3490	580	40	1	2
32	27	3	2	284	73.1	159	28.915	3510	568	28	1	2
33	29	1	2	277	70.5	158	28.2407	3360	590	27	1	2
34	32	1	2	284	74.8	163	28.1531	3790	643	50	1	2
35	29	2	1	277	70.8	162	26.9776	3920	840	43	3	2
36	39	5	1	277	75	165	27.5482	3260	1324	27	2	1
37	33	1	1	287	68	160	26.5625	3370	735	35	2	2
38	31	2	1	282	65.5	164	24.3531	3970	635	36	1	2
39	32	1	2	280	72	162	27.4348	3660	636	38	1	2
40	28	1	1	283	62	171	21.2031	3940	924	46	2	2
41	31	1	1	280	91.7	166	33.2777	4320	905	36	2	2
42	31	2	1	273	67.1	166	24.3504	4070	705	25	1	2
43	30	1	1	259	67	159	26.5021	3170	785	36	3	2
44	25	1	1	273	80.3	158	32.1663	3600	680	32	2	2
45	30	1	1	273	67	160	26.1719	3410	735	28	2	2
46	29	1	1	283	62	163	23.3355	3170	687	31	3	2
47	30	1	1	280	67	162	25.5296	3350	730	39	2	2
48	23	3	1	280	75	156	30.8185	3860	510	25	1	2
49	27	1	2	277	60	163	22.5827	3440	1550	25	1	1
50	29	2	1	273	75.4	160	29.4531	2960	660	43	1	2
51	28	2	2	280	90.8	162	34.5984	2880	500	30	1	2
52	26	1	1	273	79.5	160	31.0547	3490	711	56	1	2
53	31	3	1	280	78.6	168	27.8486	3800	641	31	1	2
54	28	4	1	287	61	160	23.8281	3750	1013	38	1	2
55	33	1	1	261	73	153	31.1846	3200	1147	45	1	2
56	31	1	1	289	72	167	25.8166	3970	935	39	1	2
57	24	1	1	280	71	155	29.5525	2990	600	25	3	2
58	30	2	1	273	79.2	165	29.0909	3570	765	30	1	2
59	31	3	1	273	61.5	160	24.0234	3600	629	32	1	2
60	33	2	1	273	74	158	29.6427	3590	680	51	3	2
61	34	4	1	266	64	157	25.9645	2890	782	66	1	2
62	29	8	1	254	73	170	25.2595	3060	816	34	1	2
63	24	2	2	280	74.6	162	28.4255	4180	731	36	1	2
64	31	3	1	273	72	158	28.8415	3520	940	37	1	2
65	33	3	1	287	70	170	24.2215	3650	731	35	1	2
66	31	2	1	266	65	162	24.7676	3340	622	26	2	2
67	27	2	3	280	77	163	28.9811	3600	730	40	1	2
68	30	1	1	273	63.2	152	27.3546	3230	800	56	3	2
69	36	3	1	266	65.8	158	26.358	3600	750	35	1	2
70	29	2	1	231	53.3	155	22.1852	1650	1181	63	1	2
71	30	3	1	280	94.5	167	33.8843	3760	866	27	1	2
72	28	1	2	289	71	158	28.441	3440	829	31	3	2
73	27	2	2	286	86	170	29.7578	4610	724	31	1	2
74	29	2	2	279	66	159	26.1066	3370	846	34	1	1
75	29	1	2	279	82.5	158	33.0476	3430	622	35	1	2
76	27	3	2	286	80	162	30.4832	4210	645	27	1	2
77	32	4	3	279	70.3	156	28.8872	3730	533	26	1	2
78	24	2	2	286	62	165	22.7732	3960	826	34	1	2
79	33	2	2	272	65	164	24.1672	3280	510	39	1	2
80	31	2	1	293	71	162	27.0538	3640	822	43	1	2
81	27	2	1	272	60	168	21.2585	2870	833	29	3	2
82	29	2	2	286	77.6	160	30.3125	3500	840	31	1	2
83	26	2	1	273	71	155	29.5525	3290	790	46	1	2
84	29	2	2	280	60.4	162	23.0148	3190	550	37	1	2
85	29	2	1	273	79	170	27.3356	2880	739	38	1	2
86	31	1	1	280	81.3	168.5	28.4654	4560	635	28	1	2
87	38	3	2	266	81	166	29.3947	3350	2010	44	1	1
88	25	2	1	287	67.3	150	29.9111	3480	708	31	1	2
89	27	1	2	273	62.7	159	24.8012	3140	526	26	1	2
90	29	1	3	284	75	166	27.2173	3910	500	25	1	2
91	34	1	2	280	64	162	24.3865	4390	670	29	1	2
92	31	1	2	266	55	160	21.4844	3100	800	34	2	2
93	27	1	2	283	73	165	26.8136	3650	650	36	1	2
94	28	1	2	273	65	159	25.711	3510	600	40	1	2
95	30	1	2	280	64	163	24.0882	3850	600	43	1	2
96	33	3	1	281	74	162	28.1969	3510	700	32	1	2
97	27	2	2	273	68.5	158	27.4395	3750	800	40	1	2
98	30	1	2	284	61.9	153	26.4428	3570	765	52	1	2
99	27	1	1	286	88.9	169	31.1264	4010	1373	35	3	1
100	29	2	2	275	92.4	165	33.9394	2770	830	45	1	2
101	36	6	1	277	74	158	29.6427	3830	746	60	1	2
102	32	2	1	278	63	155	26.2227	3630	583	26	1	2
103	30	2	1	285	61.3	160	23.9453	3460	645	30	3	2
104	23	1	1	273	80.4	163	30.2608	3400	653	42	1	2
105	24	1	1	276	70	167	25.0995	3390	733	52	1	2
106	37	1	1	283	78	166	28.306	3650	655	29	3	2
107	27	1	1	289	75	160	29.2969	3190	610	23	1	2
108	31	1	1	288	65.4	160	25.5469	3780	650	26	1	2
109	35	1	1	283	60	157	24.3418	2910	750	58	1	1
110	28	1	2	275	72	165	26.4463	3440	820	34	3	1
111	35	2	1	283	62	158	24.8358	3280	850	39	1	2
112	27	3	1	266	87	170	30.1038	4520	650	31	1	2
113	26	2	1	276	68.5	156	28.1476	3330	750	32	1	2
114	27	1	2	275	82	166	29.7576	3840	1055	42	1	2
115	24	1	2	273	76.3	165	28.0257	3270	901	22	1	2
116	30	6	1	268	74.6	168	26.4314	3650	570	27	1	2
117	25	1	1	287	62	154	26.1427	3170	916	39	1	2
118	28	1	1	275	80	160	31.25	3230	735	33	1	2
119	32	1	1	273	79.4	162	30.2545	3750	630	36	1	2
120	27	1	1	273	76	169	26.6097	4290	795	41	3	1
121	29	1	1	276	84	168	29.7619	3660	745	26	1	2
122	28	1	1	273	75	170	25.9516	3620	674	32	3	2
123	27	1	1	260	68	163	25.5937	3480	673	27	1	2
124	32	2	2	259	74	168	26.2188	2830	600	25	1	2
125	37	1	2	273	77	166	27.9431	3020	700	31	1	2
126	28	1	1	283	58	157	23.5304	2880	600	50	3	2
127	28	1	1	273	67.5	164	25.0967	2720	600	28	3	2
128	28	1	1	276	72	165	26.4463	3280	998	51	3	2
129	24	1	3	261	70	165	25.7117	2750	750	49	1	2
130	30	2	1	280	68	166	24.677	3280	720	35	1	2
131	27	2	1	285	70	160	27.3437	3850	790	25	1	2
132	29	1	1	273	50.1	150	22.2667	3000	550	29	1	2
133	31	1	1	276	73	168	25.8645	3420	629	32	1	2
134	31	2	1	273	68	168	24.093	3920	921	49	1	2
135	25	1	1	275	70	160	27.3437	3410	620	27	3	2
136	29	3	1	280	84	163	31.6158	3250	705	26	1	2
137	33	1	1	280	83	167	29.7608	3550	626	6	1	2
138	29	4	1	266	58.8	163	22.1311	3170	727	30	1	2
139	27	2	1	273	70.5	158	28.2407	3190	1450	31	2	2
140	26	3	1	280	65	155	27.0552	3420	650	35	1	2
141	33	1	1	273	82	162	31.2452	3910	570	36	1	2
142	32	2	1	273	79	156	32.4622	3080	750	50	1	2
143	29	2	1	273	70.5	160	27.5391	3530	650	29	1	2
144	31	1	1	273	70	165	25.7117	3650	600	38	1	2
145	30	1	1	266	63	156	25.8876	3460	710	42	1	2
146	30	2	1	273	72	162	27.4348	3360	665	25	1	2
147	30	2	1	266	67	158	26.8386	3010	878	37	1	2
148	31	1	1	287	67.5	158	27.0389	3330	670	47	1	2
149	30	1	1	280	72	162	27.4348	3770	593	37	1	2
150	32	1	1	280	61.1	152	26.4456	3140	622	33	1	2
151	31	2	2	266	70.3	162	26.7871	3340	970	34	1	2
152	27	1	2	285	77	168	27.2817	4080	966	38	1	2
153	30	1	1	278	88	165	32.3232	3720	790	37	1	2
154	25	2	1	278	70	153	29.903	3400	653	25	1	2
155	31	1	1	278	61	165	22.4059	3560	945	31	1	2
156	28	1	1	285	61.5	160	24.0234	3530	836	41	1	2
157	30	1	1	285	65.8	160	25.7031	3860	605	25	1	2
158	28	1	1	292	75	171	25.6489	3950	1185	46	1	2
159	28	1	1	285	88	174	29.0659	3660	790	39	1	2
160	31	3	2	278	70	163	26.3465	3540	740	24	1	2
161	25	2	1	278	68	160	26.5625	3360	1280	32	1	2
162	38	3	1	271	64.7	165	23.7649	3350	860	37	1	2
163	30	1	1	285	70	171	23.939	3270	590	22	1	2
164	32	1	2	279	59.5	160	23.2422	3230	880	53	1	2
165	32	1	1	278	64	164	23.7954	2900	650	26	1	2
166	29	1	1	278	71	160	27.7344	3740	1050	40	1	2
167	30	1	1	279	61	155	25.3902	3810	750	33	1	2
168	26	2	1	285	78	164	29.0006	5060	650	29	1	2
169	33	2	1	285	74.5	158	29.843	3530	769	41	1	2
170	32	2	1	278	62	157	25.1532	3160	685	42	1	2
171	28	1	1	273	65	160	25.3906	3100	722	28	1	2
172	28	2	1	273	71	160	27.7344	3990	850	33	1	2
173	33	2	2	280	70	156	28.764	4050	750	30	1	2
174	32	1	1	273	71	164	26.398	3180	650	51	1	2
175	28	1	2	266	61	158	24.4352	3120	550	29	1	2
176	26	1	1	280	65.2	164	24.2415	3570	750	42	1	2
177	31	2	1	280	60	160	23.4375	3210	990	47	1	2
178	26	1	1	273	63	160	24.6094	3570	701	29	3	2
179	29	1	1	266	68	174	22.46	2990	2320	51	3	1
180	29	1	1	259	54.5	158	21.8314	2650	740	35	1	2
181	38	5	1	273	76.5	161	29.5128	3610	740	28	1	2
182	29	1	2	273	60	158	24.0346	3170	850	32	3	2
183	29	1	1	280	51	172	17.239	3650	645	36	1	2
184	29	1	1	280	60	164	22.3081	4070	770	45	1	2
185	28	2	1	273	70	167	25.0995	3750	765	30	1	2
186	29	1	2	266	73	160	28.5156	3410	2110	50	1	1
187	34	2	1	274	65.4	161	25.2305	3180	1225	28	1	2
188	29	1	1	282	67.7	160	26.4453	3970	754	47	1	2
189	30	1	1	284	76.5	163	28.793	3430	725	28	1	2
190	27	2	2	282	84.2	162	32.0835	3750	733	34	3	2
191	30	1	1	273	89	168	31.5334	3230	694	25	2	2
192	26	1	1	275	55.5	166	20.1408	3270	698	34	1	2
193	27	1	1	266	75.8	167	27.1792	2880	614	37	1	2
194	21	1	2	277	56	156	23.0112	3260	800	35	1	2
195	30	2	1	267	81	165	29.7521	4120	950	42	1	2
196	29	1	1	273	81	168	28.699	4180	600	36	1	2
197	34	1	1	285	67.3	163	25.3303	3100	810	43	1	2
198	28	2	1	266	59	160	23.0469	3090	700	32	1	2
199	26	1	1	275	68	156	27.9421	3440	565	30	1	2
200	32	1	2	266	70.7	163	26.61	2960	654	47	1	1
201	31	1	1	273	69.4	158	27.8	3780	644	33	1	2
202	31	2	1	283	76.4	153	32.637	3510	795	42	2	2
203	28	4	1	280	50	156	20.5457	2760	976	36	1	2
204	23	1	1	274	58	157	23.5304	3050	645	33	3	2
205	25	2	1	276	58	155	24.1415	3380	718	27	1	2
206	32	2	1	275	81	160	31.6406	2880	989	32	1	2
207	33	1	1	273	96	167	34.4222	4750	775	23	1	2
208	27	1	1	280	63.3	165	23.2507	2960	690	25	1	2
209	29	1	1	273	62.5	160	24.4141	3410	721	33	1	2
210	30	3	1	281	65.7	162	25.0343	3300	755	26	1	2
211	31	2	2	273	58	161	22.3757	3410	1300	61	1	2
212	29	1	1	259	59	155	24.5578	3260	960	35	1	2
213	33	5	1	280	56	162	21.3382	3900	600	35	1	2
214	27	2	1	280	65	155	27.0552	3280	600	26	2	2
215	30	2	2	274	58.5	162	22.2908	3240	650	36	1	2
216	30	1	2	281	61	163	22.9591	3310	650	25	1	2
217	29	1	1	275	81	170	28.0277	3450	600	52	1	2
218	29	2	1	277	56.5	151	24.7796	2850	750	27	1	2
219	27	1	2	278	80.5	163	30.2985	2820	700	30	1	2
220	29	2	1	282	64.2	158	25.717	3620	615	40	1	2
221	36	5	1	267	71.5	165	26.2626	3230	1475	25	1	2
222	25	3	1	266	70	164	26.0262	2660	1350	26	1	2
223	28	2	2	275	73	164	27.1416	3890	778	25	1	2
224	31	1	1	282	83.3	160	32.5391	3120	775	33	1	2
225	27	1	1	277	87	169	30.4611	3640	712	27	1	2
226	29	2	1	270	65.5	162	24.9581	3850	755	28	1	2
227	31	2	1	282	79	168	27.9904	4090	1240	35	1	2
228	25	1	1	283	63.3	162	24.1198	3750	660	33	1	2
229	29	1	1	276	69	164	25.6544	2860	575	27	3	2
230	29	1	1	283	55	162	20.9572	3840	715	25	1	2
231	32	3	1	270	55	160	21.4844	3130	626	32	1	2
232	29	1	1	276	60.4	156	24.8192	3060	755	29	1	2
233	33	7	1	276	82	165	30.1194	3630	1075	34	1	2
234	25	1	2	290	73	160	28.5156	3800	755	26	1	2
235	26	1	3	269	66.4	160	25.9375	2760	980	48	1	2
236	26	1	1	269	65	153	27.7671	3260	690	27	3	2
237	30	2	1	283	77	157	31.2386	3660	860	39	1	2
238	23	1	1	276	80	165	29.3848	3370	675	37	1	2
239	27	2	1	276	66	160	25.7812	3330	734	32	1	2
240	26	1	1	276	72	156	29.5858	3620	980	40	1	2
241	32	1	1	283	65.5	163	24.6528	3590	650	29	3	2
242	23	2	1	276	78	162	29.7211	3850	581	29	1	2
243	32	3	1	276	77	163	28.9811	3710	770	29	1	2
244	28	2	2	276	71	165	26.079	2680	823	35	1	2
245	30	2	1	276	61.5	158	24.6355	3100	621	48	1	2
246	23	2	3	276	68.7	163	25.8572	4220	992	44	3	1
247	29	2	1	276	63	160	24.6094	2960	1374	27	1	1
248	24	2	1	283	81	169	28.3604	4220	603	29	1	2
249	30	2	1	269	58	153	24.7768	2470	721	33	1	2
250	27	1	1	269	71	157	28.8044	3520	650	25	1	2
251	32	1	1	276	57.5	153	24.5632	3410	650	43	1	2
252	39	2	2	269	70	163	26.3465	3290	700	34	1	2
253	31	2	1	274	56.5	151	24.7796	2850	750	32	1	2
254	32	1	1	274	80.5	163	30.2985	2820	700	30	1	2
255	25	1	1	260	61.5	155	25.5983	3250	750	26	1	2
256	28	1	2	274	64.3	153	27.4681	3790	732	32	1	2
257	28	1	2	274	69.5	161	26.8122	3490	943	53	1	2
258	31	1	2	274	75	160	29.2969	3400	685	37	1	2
259	31	3	2	281	77.5	161	29.8985	3250	739	35	1	2
260	28	1	2	267	69.8	168	24.7307	3380	666	57	1	2
261	27	1	2	281	89.4	162	34.0649	3610	663	33	1	2
262	28	1	2	267	64	158	25.6369	3420	1150	56	1	2
263	24	1	1	274	72	165	26.4463	3000	610	26	1	2
264	29	2	1	281	76.1	160	29.7266	3950	660	23	3	2
265	28	2	1	260	55.5	157	22.5161	3110	756	36	1	2
266	31	2	1	281	60	160	23.4375	3510	930	36	1	2
267	35	2	1	267	67	165	24.6097	4210	663	31	1	2
268	26	2	1	289	62	158	24.8358	3900	689	33	1	2
269	30	2	1	266	75	165	27.5482	3260	651	25	1	2
270	29	2	1	267	69	162	26.2917	3480	855	27	1	2
271	25	2	1	275	74	153	31.6118	3720	771	28	1	2
272	34	3	1	268	62.3	155	25.9313	3320	825	33	1	2
273	31	1	1	285	75	160	29.2969	4020	746	41	1	2
274	32	1	1	270	68	158	27.2392	3450	775	44	1	2
275	24	1	1	277	76.6	162	29.1876	3810	786	28	1	2
276	33	1	1	280	75	165	27.5482	3470	755	34	1	2
277	31	1	1	261	76	168	26.9274	3250	735	38	1	2
278	33	2	1	281	75	165	27.5482	3440	826	25	1	2
279	26	1	2	280	95	172	32.112	3450	940	52	1	2
280	27	1	2	280	71	163	26.7229	3770	861	29	3	2
281	36	1	2	259	88	154	37.1058	3360	875	57	1	2
282	28	2	1	280	67.5	156	27.7367	3050	681	31	1	2
283	30	2	1	287	75	170	25.9516	3690	745	26	1	2
284	36	2	1	273	81	170	28.0277	3480	703	43	1	2
285	26	2	2	273	59	160	23.0469	2870	700	27	3	2
286	27	3	1	280	67.4	158	26.9989	3430	635	30	1	2
287	32	3	1	287	64.5	163	24.2764	3410	624	34	1	2
288	28	3	1	275	61.5	167	22.0517	3920	826	30	1	2
289	30	2	1	282	64	174.5	21.0179	3360	618	33	1	2
290	26	1	1	275	76.2	160	29.7656	3550	651	25	1	2
291	34	1	2	275	78.5	170	27.1626	3620	719	43	1	2
292	32	1	1	275	70	158	28.0404	2710	580	28	1	2
293	29	3	1	282	61	160	23.8281	3560	680	29	1	2
294	27	1	1	275	64.4	157	26.1268	3680	736	31	1	2
295	30	2	1	282	68	160	26.5625	3720	663	40	1	2
296	21	2	2	282	67	161	25.8478	3900	624	34	3	2
297	24	1	2	282	64	160	25	3480	662	32	1	2
298	28	1	2	275	65.7	155	27.3465	3460	1320	30	1	1
299	29	1	2	275	66	159	26.1066	3370	700	28	1	2
300	29	2	3	275	67.4	158	26.9989	3400	510	34	1	2
301	27	1	2	282	60.5	158	24.2349	3590	800	28	3	2
302	28	1	1	289	67	158	26.8386	4090	735	39	3	2
303	30	2	1	275	75	170	25.9516	3030	580	48	1	2
304	26	1	1	280	73	167	26.1752	3500	707	36	1	2
305	30	1	1	253	89	162	33.9125	2910	684	27	1	2
306	32	1	2	273	69.5	158	27.8401	3480	625	33	1	2
307	29	1	1	283	75	156	30.8185	3040	747	34	1	2
308	24	1	1	276	57.8	158	23.1533	2870	653	39	1	2
309	31	2	1	283	61	158	24.4352	3580	720	29	1	2
310	30	2	1	277	65.5	156	26.9149	3760	638	26	1	2
311	32	1	1	285	71.9	166	26.0923	3380	686	43	1	2
312	30	1	1	277	69.5	163	26.1583	3510	870	36	3	2
313	28	1	1	273	58.5	160	22.8516	3490	929	65	1	2
314	24	1	1	273	79	162	30.1021	3410	670	25	1	2
315	30.7	2	1	275	71.8	158.7	28.5083	2647	500	45	3	2
316	25	2	1	259	87	160	33.9844	2660	995	47	1	2
317	29	1	1	273	61	156	25.0657	3450	578	26	1	2
318	26	1	1	273	67.6	163	25.4432	3510	728	26	1	2
319	26	1	1	286	73.5	166	26.673	2740	820	31	3	2
320	25	1	1	282	68	158	27.2392	3220	814	30	1	2
321	32	1	1	280	68	155	28.3039	2900	689	31	1	2
322	30	2	2	280	74.5	158	29.843	3260	765	41	1	2
323	25	2	2	266	63.5	160	24.8047	3220	801	31	1	2
324	30	1	1	268	64.5	166	23.4069	2990	640	30	1	2
325	33	1	1	273	62	163	23.3355	3330	542	33	1	2
326	31	1	1	280	52.8	160	20.625	3300	670	32	3	2
327	32	2	1	270	58	163	21.83	3480	788	26	1	2
328	29	2	2	284	55	167	19.721	3670	640	33	1	2
329	27	1	1	284	69.3	163	26.083	3960	565	32	1	2
330	27	1	1	270	71.6	168	25.3685	3150	729	27	1	2
331	32	1	1	277	60.7	160	23.7109	3430	640	40	1	2
332	27	2	1	277	72	157	29.2101	3630	790	30	1	2
333	25	2	1	275	82.5	168	29.2304	4320	946	33	1	2
334	35	1	1	275	78	168	27.6361	3530	1055	53	1	2
335	26	1	1	268	75	162	28.578	3040	857	28	1	2
336	26	1	1	275	75	162	28.578	3140	733	38	1	2
337	27	1	1	275	70	163	26.3465	3540	596	23	1	2
338	25	1	1	275	84	168	29.7619	3490	885	33	1	2
339	33	3	1	275	66	161	25.462	3800	835	42	1	2
340	29	1	2	282	61	162	23.2434	3460	865	28	3	2
341	32	3	1	282	60	164	22.3081	4160	905	36	1	2
342	26	1	1	281	59.8	161	23.0701	3510	625	38	1	2
343	31	1	1	281	61.4	160	23.9844	3120	546	26	1	2
344	23	1	1	274	74.2	174	24.5079	3890	642	27	1	2
345	33	1	2	281	74.1	163	27.8896	3080	1014	44	1	2
346	28	1	1	281	57	163	21.4536	3500	820	34	1	2
347	32	2	1	281	60	162	22.8624	3560	827	30	1	2
348	31	1	1	274	70.5	160	27.5391	3140	631	36	1	2
349	28	3	1	267	75	165	27.5482	2710	649	59	1	2
350	29	1	1	267	58	158	23.2335	3300	843	43	1	2
351	29	1	1	274	59.3	160	23.1641	3160	580	31	3	2
352	31	3	1	274	66.2	161	25.5391	2970	590	36	1	2
353	30	2	1	274	93	163	35.0032	3820	750	32	1	2
354	32	2	2	271	58	155	24.1415	3180	748	54	1	2
355	29	1	1	278	70	158	28.0404	3210	616	35	2	2
356	28	1	1	278	75	166	27.2173	3240	690	23	2	2
357	32	1	1	250	87	168	30.8248	2250	716	34	1	2
358	30	3	1	292	71	162	27.0538	3160	612	53	1	2
359	28	1	1	278	52	148	23.74	3050	871	52	1	2
360	27	1	2	285	68.5	165	25.1607	3320	630	31	1	2
361	31	1	1	243	70	160	27.3437	2075	960	38	1	2
362	37	6	2	275	66.5	158	26.6384	3690	699	21	1	2
363	33	2	1	274	53	162	20.1951	3380	740	22	1	2
364	29	1	1	269	84	163	31.6158	3270	865	20	1	2
365	32	2	1	267	74	158	29.6427	2990	732	14	1	2
366	34	2	1	267	52.5	167	18.8246	3520	663	24	1	2
367	27	1	1	254	62	154	26.1427	3030	625	22	3	2
368	28	1	1	284	48	152	20.7756	3090	693	18	1	2
369	29	1	1	277	55	162	20.9572	3810	668	18	1	2
370	27	1	1	283	53	160	20.7031	3690	798	19	1	1
371	33	4	2	268	81	167	29.0437	3270	605	21	1	2
372	31	2	1	267	78.4	166	28.4512	3700	665	17	1	2
373	31	1	1	280	62	160	24.2187	3150	700	0	3	2
374	32	2	1	280	74	161	28.5483	3530	760	12	1	2
375	34	4	3	266	69	160	26.9531	3810	536	6	1	2
376	24	1	2	273	62	155	25.8065	3250	682	19	1	2
377	30	4	1	280	80.3	174	26.5227	4220	710	17	1	2
378	26	1	2	287	75	160	29.2969	4090	617	12	1	2
379	27	2	2	287	75.9	164	28.2198	3360	620	9	1	2
380	29	3	1	280	65	163	24.4646	3170	648	14	1	2
381	24	3	1	287	87	170	30.1038	3340	623	5	1	2
382	33	1	1	273	81.5	167	29.223	3640	623	17	1	2
383	39	3	1	280	87.8	167	31.4819	3090	531	23	1	2
384	27	1	2	273	68	166	24.677	3550	850	22	1	2
385	24	2	2	267	72.5	164	26.9557	3660	775	20	1	2
386	34	1	1	274	80	157	32.4557	3620	600	11	1	2
387	27	3	2	274	80	162	30.4832	3580	600	19	1	2
388	31	6	2	197	70	164	26.0262	1400	620	5	1	2
389	28	3	1	267	60	170	20.7612	3170	720	24	1	2
390	26	2	3	260	76	167	27.2509	3290	630	17	1	2
391	26	1	1	281	72	162	27.4348	3630	826	22	1	2
392	32	2	1	267	65	166	23.5883	3880	645	19	1	2
393	30	3	1	274	65	158	26.0375	4330	724	24	1	2
394	36	3	2	279	69.2	158	27.7199	3460	600	20	1	2
395	25	1	1	279	73.5	168	26.0417	3680	1186	-2	1	2
396	34	2	2	272	92	165	33.7925	3750	700	1	2	2
397	33	2	1	286	66	160	25.7812	3410	600	9	1	2
398	37	3	1	279	69	158	27.6398	3680	790	17	1	2
399	29	1	1	286	59	158	23.634	3440	760	20	1	2
400	29	1	2	286	78.6	167	28.1832	3410	576	3	1	2
401	28	3	2	286	71.1	158	28.481	3500	546	12	1	2
402	26	2	1	286	65	168	23.03	3400	609	18	2	2
403	24	2	1	286	70.1	160	27.3828	3570	576	16	1	2
404	33	3	1	272	66.8	160	26.0937	3090	947	19	1	2
405	27	1	2	284	68.3	175	22.302	3450	620	20	1	2
406	24	3	3	284	63	160	24.6094	3250	523	18	1	2
407	30	2	2	277	76.8	158	30.7643	3600	720	9	1	2
408	35	5	1	270	74.5	160	29.1016	3730	510	13	1	2
409	32	2	2	284	66	159	26.1066	3380	650	17	3	2
410	27	1	2	284	74.5	163	28.0402	3150	628	17	1	2
411	31	1	2	270	65	163	24.4646	3070	550	23	1	2
412	28	1	1	291	84.5	169	29.5858	4130	550	18	1	2
413	29	3	1	284	62.2	167	22.3027	3360	650	14	1	2
414	36	2	3	284	75	163	28.2284	3680	750	7	1	2
415	28	1	1	270	74	167	26.5338	3460	650	14	1	2
416	25	3	2	277	78	170	26.9896	3930	650	18	1	2
417	30	2	3	277	76.9	170	26.609	3940	584	11	1	2
418	32	2	1	277	70.2	158	28.1205	3260	786	18	1	2
419	27	1	1	277	72	162	27.4348	3030	526	22	1	2
420	24	5	1	284	87	162	33.1504	3890	753	23	1	2
421	31	2	3	277	79.5	166	28.8503	3760	630	16	1	2
422	27	2	1	277	62	156	25.4767	3230	590	6	1	2
423	26	1	1	281	72	158	28.8415	3790	540	19	1	2
424	28	1	1	267	61	160	23.8281	3080	620	15	1	2
425	28	2	1	274	66.5	162	25.3391	3530	740	22	1	2
426	27	3	2	281	78	162	29.7211	3530	590	19	1	2
427	27	1	2	260	68	165	24.977	3990	831	24	3	2
428	27	1	1	288	72	162.5	27.2663	3690	612	-7	1	2
429	28	1	2	281	62	156	25.4767	3230	631	19	1	2
430	33	2	1	281	63.5	156	26.093	3300	555	18	1	2
431	31	2	2	274	69	160	26.9531	4150	551	9	3	2
432	27	1	1	281	71	167	25.4581	3330	650	20	1	2
433	30	2	2	274	71	168	25.1559	3570	743	23	1	2
434	37	3	1	260	72	164	26.7698	2760	550	12	1	2
435	25	2	2	274	58	165	21.3039	3420	550	27	3	2
436	24	1	1	281	65	158	26.0375	3480	750	15	3	2
437	29	1	1	274	68	158	27.2392	4450	850	25	1	2
438	25	1	1	267	83	160	32.4219	3910	655	12	1	2
439	33	1	1	281	81.8	160	31.9531	3770	695	16	1	2
440	32	2	1	274	79.5	168	28.1675	3600	787	18	1	2
441	26	1	1	197	76	158	30.4438	1330	640	26	1	2
442	31	1	1	274	64	167	22.9481	3440	591	29	1	2
443	37	4	2	281	64	167	22.9481	3360	695	21	1	2
444	26	2	2	267	70	158	28.0404	3440	829	35	1	2
445	25	1	1	267	73	159	28.8754	3570	565	27	1	2
446	24	1	2	274	66	159	26.1066	3050	565	31	1	2
447	28	2	2	274	55	152	23.8054	3360	695	25	1	2
448	28	1	1	281	67	165	24.6097	3790	938	50	1	2
449	28	2	1	280	58	158	23.2335	3380	624	39	1	2
450	25	1	1	266	63	159	24.9199	2670	645	42	1	2
451	32	3	1	287	69	165	25.3444	4190	605	16	1	2
452	39	3	1	273	75	167	26.8923	3420	583	32	1	2
453	30	1	2	280	72	170	24.9135	3810	705	44	3	2
454	34	5	1	266	71	160	27.7344	2940	678	22	1	2
455	27	1	1	273	74	162	28.1969	3590	635	11	1	2
456	31	2	2	273	62	153	26.4855	3430	700	28	1	2
457	29	2	1	273	52.6	145	25.0178	3160	5500	23	4	1
458	30	1	1	280	59.8	155	24.8907	3180	637	40	1	2
459	31	1	1	273	75	160	29.2969	3320	635	23	1	2
460	31	1	1	273	76	168	26.9274	3500	660	19	1	2
461	30	1	1	273	75	166	27.2173	2750	600	20	2	2
462	40	2	1	273	81.5	169	28.5354	3720	915	35	2	2
463	31	1	1	273	70	158	28.0404	3550	793	39	1	2
464	29	2	2	280	74	168	26.2188	4150	610	9	1	2
465	28	1	2	287	74	163	27.852	3190	650	3	1	2
466	30	1	1	259	61	163	22.9591	2970	635	8	1	2
467	29	1	2	273	62.2	159	24.6035	3490	855	38	1	2
468	29	1	1	259	81	164	30.116	3280	550	23	1	2
469	26	3	2	273	58	155	24.1415	3190	520	22	1	2
470	29	1	1	280	59.2	165	21.7447	2960	637	22	1	2
471	30	1	1	273	72	167	25.8166	3810	630	21	1	2
472	28	2	1	273	77.9	163	29.3199	3420	660	12	1	2
473	31	3	1	280	57.5	154	24.2452	3730	946	49	1	2
474	30	3	1	266	66	160	25.7812	3570	635	7	1	2
475	29	3	2	280	72.5	156	29.7913	4260	723	32	1	2
476	32	1	1	266	77	174	25.4327	3330	675	29	1	2
477	33	3	2	273	84	172	28.3937	3560	640	25	1	2
478	25	2	1	280	65	165	23.8751	2660	630	30	1	2
479	26	1	1	266	62.5	168	22.1443	3630	635	37	1	2
480	30	1	1	273	71.5	163	26.9111	3440	821	29	1	2
481	27	1	1	266	74.1	164	27.5506	3130	1464	53	1	2
482	25	1	2	273	66.6	160	26.0156	3810	826	39	1	2
483	20	3	1	280	88	162	33.5315	4110	580	26	1	2
484	30	1	1	280	86.5	171	29.5818	3140	735	29	1	2
485	29	1	2	280	62.8	165	23.067	3050	635	37	1	2
486	31	1	1	273	80.3	157	32.5774	3280	595	38	1	2
487	28	1	2	280	63	165	23.1405	3850	840	45	1	2
488	24	1	1	273	56.1	155	23.3507	3550	724	39	1	2
489	30	2	1	273	70	150	31.1111	3460	630	27	1	2
490	31	2	2	266	61.8	168	21.8963	3310	562	23	1	2
491	30	1	1	287	69	160	26.9531	3550	640	24	1	2
492	30	2	1	280	67.6	158	27.079	2710	690	8	1	2
493	33	3	1	273	82	164	30.4878	3440	533	30	1	2
494	26	1	1	280	57	158	22.8329	4010	833	50	1	2
495	32	1	1	273	74	164	27.5134	3340	785	40	1	2
496	37	3	1	259	78	170	26.9896	3610	660	24	1	2
497	30	1	1	280	52	150	23.1111	3360	635	35	1	2
498	28	1	1	280	72.5	162	27.6254	3290	510	34	1	2
499	28	1	1	280	68	170	23.5294	3600	666	49	1	2
500	31	1	1	273	67.5	167	24.2031	3660	776	45	1	2
501	34	4	1	273	100	170	34.6021	4100	683	26	1	2
502	30	1	1	287	73	165	26.8136	3260	596	30	1	2
503	27	1	2	280	54	147	24.9896	3730	765	7	1	2
504	30	1	1	280	65.7	168	23.2781	3200	640	11	1	2
505	30	3	2	266	75	162	28.578	3600	595	2	1	2
506	30	3	2	280	70	162	26.6728	3520	690	10	1	2
507	29	1	1	280	66	165	24.2424	3250	650	9	1	2
508	26	1	1	273	70	160	27.3437	3430	900	17	1	2
509	28	4	2	273	66.2	160	25.8594	3580	662	8	1	2
510	34	3	1	259	90	165	33.0579	3910	645	13	1	2
511	31	1	1	259	68.7	169	24.0538	3350	669	23	1	2
512	32	2	1	266	71	162	27.0538	3590	720	18	1	2
513	26	2	1	273	78	162	29.7211	3580	650	20	1	2
514	29	2	2	273	80	161	30.863	3420	654	14	1	2
515	28	1	1	280	61.5	156	25.2712	3560	639	13	1	2
516	27	1	1	280	83	170	28.7197	4480	652	-1	1	2
517	30	1	1	266	46	160	17.9687	3160	732	20	1	2
518	32	2	2	266	48	155	19.9792	3700	540	9	1	2
519	32	3	2	280	72.6	161	28.0082	4020	958	14	1	2
520	23	1	1	280	77.6	168	27.4943	3430	712	10	1	2
521	31	2	1	259	62	163	23.3355	3560	795	24	1	2
522	30	1	1	287	78.5	165	28.8338	3560	593	21	1	2
523	33	2	3	259	62.4	160	24.375	2850	596	9	1	2
524	34	2	1	273	62	164	23.0518	4140	818	14	1	2
525	34	3	2	273	89	162	33.9125	3710	745	12	1	2
526	31	2	1	266	59.7	160	23.3203	3280	1335	22	1	2
527	36	2	1	266	64.5	168	22.8529	3000	550	22	1	2
528	36	2	1	273	74.3	153	31.7399	3700	600	8	1	2
529	30	1	1	280	77	163	28.9811	4010	666	13	1	2
530	32	4	1	280	75	162	28.578	3940	763	14	1	2
531	33	2	2	273	70.5	165	25.8953	3370	664	16	1	2
532	29	1	2	273	62.8	150	27.9111	2780	748	23	1	2
533	33	2	1	280	65.6	159	25.9483	4320	670	7	1	2
534	30	2	2	273	69	167	24.7409	3350	602	8	1	2
535	40	6	1	259	71.5	158	28.6412	3760	737	17	1	2
536	27	1	1	280	73	167	26.1752	4020	625	14	1	2
537	29	2	1	273	65.5	165	24.0588	3400	672	18	1	2
538	29	2	3	273	51	162	19.433	3530	515	9	1	2
539	29	1	2	266	56	163	21.0772	2910	633	22	1	2
540	26	2	1	273	77	167	27.6095	3980	725	24	1	2
541	28	3	2	287	58.5	158	23.4337	4080	655	14	1	2
542	28	1	1	280	65	169	22.7583	3200	705	13	1	2
543	32	3	2	266	86.2	162	32.8456	3620	802	19	1	2
544	35	1	2	273	57	153	24.3496	3250	700	23	1	2
545	30	5	1	280	82.5	165	30.303	3550	650	15	1	2
546	25	3	1	266	70	170	24.2215	3250	666	15	1	2
547	35	2	2	273	61	160	23.8281	3270	615	23	1	2
548	43	5	3	259	70	156	28.764	2970	748	13	1	2
549	27	1	1	252	44	158	17.6254	2710	760	21	1	2
550	27	1	2	273	73.1	161	28.2011	3190	678	24	1	2
551	33	3	1	276	72.5	165	26.6299	3560	794	14	1	2
552	32	5	1	276	89	172	30.0838	3960	781	9	1	2
553	25	1	2	262	62	156	25.4767	2740	720	15	1	2
554	31	2	2	269	60	166	21.7738	2900	685	13	1	2
555	34	2	1	283	63.3	158	25.3565	2950	654	6	1	2
556	27	1	2	276	64	165	23.5078	3190	578	14	1	2
557	27	2	1	283	66	160	25.7812	3360	814	20	1	2
558	38	2	3	269	68	160	26.5625	3700	665	22	1	2
559	33	3	2	269	53	163	19.9481	3940	658	19	1	2
560	33	4	2	269	79	170	27.3356	3480	727	7	1	2
561	25	2	3	283	68	162.5	25.7515	2920	650	18	3	2
562	27	2	1	276	72.5	163	27.2874	3560	650	18	1	2
563	25	3	1	276	73.5	165	26.9972	3490	640	19	1	2
564	39	3	2	213	73.5	156	30.2022	1520	668	23	1	2
565	32	1	3	262	78.1	171	26.7091	3100	630	11	1	2
566	32	2	1	290	82	169	28.7105	3370	775	17	1	2
567	31	1	2	283	62.5	157	25.356	4000	554	20	1	2
568	37	2	2	283	70	175	22.8571	3100	655	21	1	2
569	33	1	1	278	64	172	21.6333	3960	657	23	1	2
570	31	1	1	271	63	169	22.0581	3730	536	11	1	2
571	31	1	2	278	58.6	167	21.0119	3290	655	21	1	2
572	40	4	3	271	56.5	163	21.2654	3720	900	19	1	2
573	26	1	4	285	65	155	27.0552	3800	768	22	1	2
574	28	3	1	257	65	162	24.7676	2620	700	20	1	2
575	28	4	2	278	76	160	29.6875	3200	980	19	1	2
576	22	2	1	285	88.7	167	31.8047	4180	890	22	1	2
577	32	3	1	278	77.5	165	28.4665	3900	775	17	3	2
578	34	2	1	292	72.1	161.5	27.6433	3490	705	18	1	2
579	31	3	1	278	60	170	20.7612	4380	733	18	1	2
580	31	2	1	285	75	165	27.5482	3940	857	18	1	2
581	29	2	2	264	66	165	24.2424	3290	1262	22	1	2
582	39	3	1	285	74	165	27.1809	3350	847	19	1	2
583	32	2	1	264	67	158	26.8386	2900	618	19	1	2
584	32	2	1	275	57	158	22.8329	3530	784	11	1	2
585	35	2	3	268	68	158	27.2392	3350	556	7	1	2
586	29	2	1	275	70	158	28.0404	3380	680	8	1	2
587	26	2	1	275	85	167	30.478	3520	662	2	1	2
588	27	1	1	275	71	160	27.7344	3260	717	20	1	2
589	33	2	1	282	70	170	24.2215	3310	985	24	1	2
590	30	1	2	282	76	161	29.3199	3370	665	22	1	2
591	23	1	2	282	90	171	30.7787	3330	671	21	1	2
592	28	1	2	282	69	164	25.6544	3550	635	20	1	2
593	32	1	2	268	68.5	161	26.4264	3510	698	10	1	2
594	31	4	1	275	53.9	164	20.0402	3610	579	21	1	2
595	27	1	2	275	58	173	19.3792	3470	715	21	1	2
596	28	1	2	254	51	162	19.433	3260	907	22	1	2
597	33	3	2	275	76	165	27.9155	3820	1222	14	1	2
598	32	1	2	283	82	172	27.7177	3100	1415	13	1	2
599	29	1	2	276	60	162	22.8624	3430	648	24	1	2
600	26	2	2	276	70.7	168	25.0496	3190	522	11	3	2
601	33	5	1	290	66	155	27.4714	3560	673	6	1	2
602	30	2	1	276	55.9	150	24.8444	3270	763	19	1	2
603	27	1	1	290	94	169	32.912	3970	1515	18	1	1
604	30	2	1	283	60.5	154	25.5102	3570	646	23	1	2
605	30	2	1	283	64	164	23.7954	3480	660	22	1	2
606	41	7	1	276	56.5	157	22.9218	3380	1355	14	1	2
607	31	2	1	276	51	160	19.9219	3480	724	15	1	2
608	24	3	1	290	55	160	21.4844	3880	644	11	1	2
609	27	2	1	276	65	168	23.03	4020	738	19	1	2
610	24	2	2	248	50	166	18.1449	2470	660	15	1	2
611	26	2	1	283	83	160	32.4219	3510	719	20	1	2
612	32	1	1	262	68	165	24.977	2980	645	18	1	2
613	33	3	1	276	76	165	27.9155	3500	685	18	1	2
614	30	2	2	283	66.4	154	27.998	3330	702	16	1	2
615	27	3	2	255	84	167	30.1194	3150	632	5	1	2
616	27	1	1	283	79.5	162	30.2926	3960	544	22	3	2
617	23	2	1	276	64.2	166	23.298	3300	642	20	1	2
618	29	1	2	276	71	168	25.1559	3500	874	24	2	2
619	31	1	2	281	80.3	164	29.8557	3830	563	13	1	2
620	27	1	1	283	59.5	163	22.3945	3350	555	15	1	2
621	33	2	1	285	59	153	25.204	3650	650	7	2	2
622	33	5	1	286	74	159	29.271	3610	786	8	1	2
623	31	2	1	285	60	159	23.7332	3740	648	19	1	2
624	26	3	2	282	78.4	165	28.7971	4270	705	15	1	2
625	35	2	1	273	60	155	24.974	3300	765	18	2	2
626	28	3	2	267	74	164	27.5134	3330	661	12	1	2
627	28	3	1	281	50	168	17.7154	3750	669	19	1	2
628	28	1	2	280	56	162	21.3382	3580	747	24	3	2
629	30	2	1	277	68.5	163	25.7819	4060	835	22	1	2
630	26	1	1	270	59.8	160	23.3594	3540	639	19	1	2
631	35	3	1	276	67.3	162	25.644	3300	625	3	1	2
632	30	2	1	282	75	168	26.5731	4160	760	14	1	2
633	42	6	1	267	66.2	153	28.28	2980	720	17	1	2

## Sheet: Forceps delivery
No.	Materal Age	Gravidity	Parity	Gestational age(day)	Weight(kg)	Height(cm)	BMI(kg/m2)	Birth weight (g)	Blood loss (ml)	Hb drop(g/L)	Main cause of PPH（1.uterine atony；2.placental factors；3.birth canal lacerations;4.Coagulation defects）	Blood transfusion(1.Yes;2.No)
1	26	1	1	260	70	160	27.3438	3030	855	49	2	2
2	28	1	1	281	73	166	26.4915	2660	651	28	1	2
3	31	2	1	281	69.5	155	28.9282	3320	745	35	1	2
4	26	1	1	274	64.6	161	24.9219	3650	834	34	1	2
5	26	1	1	273	81.6	163	30.7125	3410	513	29	3	2
6	30	2	1	280	72	164	26.7698	3030	651	33	1	2
7	32	1	1	281	76.5	164	28.4429	3790	610	25	1	2
8	28	1	1	282	59.8	163	22.5074	3450	705	30	3	2
9	29	1	1	283	57.3	158	22.9531	3500	530	27	3	2
10	26	2	2	280	76	170	26.2976	3240	558	22	3	2
11	33	2	1	281	75	160	29.2969	3900	524	35	1	2
12	26	2	1	274	52.5	160	20.5078	2890	628	34	3	2
13	21	3	1	281	69	167	24.7409	3640	712	33	3	2
14	31	1	1	253	82.5	174	27.2493	3120	535	34	2	2
15	27	1	1	267	62.5	158	25.0361	2870	900	42	3	2
16	31	1	1	281	62	158	24.8358	3680	500	26	1	2
17	34	2	2	274	66.5	165	24.4261	3670	600	31	3	2
18	34	3	1	274	66.5	158	26.6384	3270	648	26	3	2
19	30	1	1	285	61	169	21.3578	3040	620	36	1	2
20	28	2	1	283	61	150	27.1111	3550	656	34	3	2
21	35	1	1	270	62.5	165	22.9568	3890	646	29	1	2
22	31	1	1	273	54	162	20.5761	3480	536	29	1	2
23	29	1	1	281	73	165	26.8136	3710	620	30	3	2
24	23	2	1	281	52	165	19.1001	3380	825	27	1	2
25	21	1	1	282	65	156	26.7094	3130	517	44	3	2
26	26	1	1	280	55.3	157	22.435	3470	550	28	1	2
27	27	1	1	282	72	162	27.4348	3730	653	25	1	2
28	27	1	1	280	76	163	28.6048	4230	845	37	1	2
29	22	1	1	281	54	161	20.8325	3970	1226	40	3	1
30	30	1	1	274	60	165	22.0386	3430	790	36	1	2
31	30	1	1	273	51	165	18.7328	3300	933	36	1	2
32	30	1	1	274	64.6	170	22.3529	3830	875	39	1	2
33	32	1	1	268	78	160	30.4687	3020	1135	34	1	2
34	25	2	1	281	68.5	165	25.1607	4140	846	39	1	2
35	23	1	1	274	51	158	20.4294	3700	1460	50	1	1
36	26	2	1	281	71	155	29.5525	3960	785	39	3	2
37	27	3	2	275	65	165	23.8751	3030	610	32	1	2
38	35	1	1	273	67.5	166	24.4956	3300	765	32	3	2
39	31	1	1	281	66	158	26.4381	3520	642	27	1	2
40	28	2	1	275	61	157	24.7475	3490	743	38	3	2
41	31	1	1	278	52.4	159	20.727	3310	671	28	1	2
42	27	1	1	284	54.5	158	21.8314	3200	570	37	1	2
43	33	1	1	286	69.5	159	27.491	3240	755	53	1	2
44	34	1	1	270	75	161	28.9341	3410	948	43	1	2
45	28	1	1	281	70	170	24.2215	3540	815	12	1	2
46	30	1	1	288	74	168	26.2188	3540	600	7	1	2
47	31	1	1	273	62	167	22.231	3430	675	19	1	2
48	26	1	1	280	86.7	174	28.6365	3480	663	22	3	2
49	30	1	1	267	52	155	21.6441	2800	1210	34	1	1
50	27	1	1	280	93	165	34.1598	3940	619	30	3	2
51	30	1	1	287	73.7	170	25.5017	3920	520	20	1	2
52	29	1	1	273	57.5	163	21.6418	3440	629	19	1	2
53	27	2	1	280	60	163	22.5827	3700	825	23	1	2
54	29	1	1	273	80	168	28.3447	3720	669	12	1	2
55	32	1	1	280	75.8	180	23.3951	3450	654	19	3	2

## Sheet: Cesarean delivety
No.	Materal Age	Gravidity	Parity	Gestational age(day)	Weight(kg)	Height(cm)	BMI(Kg/m2)	Birth weight (g)	Blood loss (ml)	Hb drop(g/L)	Main cause of PPH（1.uterine atony；2.placental factors；3.birth canal lacerations;4.Coagulation defects）	Blood transfusion(1.Yes;2.No)
1	26	2	1	38	74	161	28.5483	3600	2305	47	1	2
2	34	3	2	39	82	163	30.863	3500	1125	25	1	2
3	29	3	3	40	74	158	29.6427	4750	1106	17	1	2
4	41	5	1	36	73.5	168	26.0417	2800	1200	27	2	1
5	28	2	1	38	77	175	25.1429	4150	1900	40	2	1
6	38	3	1	39	59.6	158	23.8744	2720	1390	69	2	1
7	29	2	1	36	70.6	160	27.5781	2630	1300	20	2	1
8	30	5	1	36	72	170	24.9135	2500/2200	1100	34	1	1
9	30	5	3	37	62.5	158	25.0361	3100	1200	8	2	1
10	33	2	2	38	61.6	150	27.3778	3450	1000	22	1	1
11	33	2	2	37	71.1	165	26.1157	2480/3250	1245	20	1	1
12	28	2	2	29	82	158	32.8473	1870	1120	54	1	1
13	28	2	1	35	69.3	160	27.0703	2340	1000	13	1	1
14	28	3	2	39	71	165	26.079	2950	1200	26	1	1
15	30	3	1	39	72	164	26.7698	3050	1160	40	1	2
16	39	4	2	39	69.5	166	25.2214	4020	1260	34	1	1
17	26	2	1	30	70.4	158	28.2006	1180	2040	51	4	1
18	33	4	2	39	61.7	160	24.1016	3000	1830	11	1	1
19	39	2	2	31	60	162	22.8624	1730	1690	24	2	1
20	42	2	2	38	69	162	26.2917	4300	1578	10	1	1
21	36	3	2	37	72	165	26.4463	3330	1500	43	2	1
22	29	1	1	39	59.5	154	25.0885	3600	1500	31	1	1
23	38	5	3	36	62.2	150	27.6444	2150	1150	34	1	2
24	32	2	2	36	60	166	21.7738	3200	1100	19	2	1
25	33	1	1	40	80.4	168	28.4864	4050	1210	30	1	2
26	32	1	1	40	92.3	170	31.9377	4230	1000	29	2	2
27	31	1	1	37	64	165	23.5078	3400	2075	34	2	1
28	34	2	2	38	60	163	22.5827	3600	1340	32	1	2
29	35	2	2	38	76.5	160	29.8828	3550	1012	34	1	2
30	39	5	1	37	62.5	160	24.4141	3000	2090	44	2	1
31	30	1	1	39	72.5	160	28.3203	3600	1085	34	1	2
32	29	1	1	35	67	157	27.1816	2450/2680	1500	33	1	1
33	32	2	2	40	67.5	165	24.7934	3350	1315	30	1	2
34	38	4	3	38	66.5	165	24.4261	3700	1311	42	1	2
35	30	3	2	38	56	160	21.875	3650	1345	44	2	2
36	33	2	2	38	70	163	26.3465	2400	1340	43	1	1
37	32	6	3	37	70	167	25.0995	3200	3205	43	2	1
